# Supplementary material for: A Mild Phenotype Caused by Two Novel Compound Heterozygous Mutations in CEP290
Source: Genes (Basel). 2020 Oct 22;11(11):1240. doi: 10.3390/genes11111240 (PMC7690422; doi:10.3390/genes11111240)
Supplement: Supplementary file 1 [file genes-11-01240-s001.zip]

Archive with 5 entries (5 files):
- Supplementary Data Captions.docx
- Supplementary Figure_1.tif
- Supplementary Figure_2.tif
- Supplementary Figure_3.tif
- Table S1.tif
